# Supplementary material for: Accelerating the Design of Double-Absorber Solar Cells: From Surrogate Model-Assisted Reinforcement Learning and Multi-Algorithm Optimization Comparison to Transfer Learning
Source: Materials (Basel). 2026 Jul 17;19(14):3091. doi: 10.3390/ma19143091 (PMC13414044; doi:10.3390/ma19143091)
Supplement: Supplementary file 1 [file materials-19-03091-s001.zip]

Archive with 2 entries (2 files):
- Supplementary Video V1.mp4
- Supplementary Information.pdf
